# Supplementary material for: Cerebrospinal Fluid Biomarkers for Diagnosis and the Prognostication of Acute Ischemic Stroke: A Systematic Review
Source: Int J Mol Sci. 2023 Jun 30;24(13):10902. doi: 10.3390/ijms241310902 (PMC10341720; doi:10.3390/ijms241310902)
Supplement: Supplementary file 1 [file ijms-24-10902-s001.zip]

Archive with 1 entries (1 files):
- ijms-2244418-supplementary.pdf
